# Supplementary material for: The Usefulness of a Massive Open Online Course about Postural and Technological Adaptations to Enhance Academic Performance and Empathy in Health Sciences Undergraduates
Source: Int J Environ Res Public Health. 2021 Oct 12;18(20):10672. doi: 10.3390/ijerph182010672 (PMC8536090; doi:10.3390/ijerph182010672)
Supplement: Supplementary file 1 [file ijerph-18-10672-s001.zip]

Archive with 1 entries (1 files):
- ijerph-1387545-supplementary.pdf
